# Supplementary material for: The Impact of Pandemic Management on the Quality of Life of Slovak Dentists
Source: Int J Environ Res Public Health. 2021 May 20;18(10):5484. doi: 10.3390/ijerph18105484 (PMC8161031; doi:10.3390/ijerph18105484)
Supplement: Supplementary file 1 [file ijerph-18-05484-s001.zip]

Archive with 1 entries (1 files):
- ijerph-1169219-supplementary.pdf
